# Supplementary material for: Ethylene Biosynthesis Inhibition Combined with Cyanide Degradation Confer Resistance to Quinclorac in Echinochloa crus-galli var. mitis
Source: Int J Mol Sci. 2020 Feb 25;21(5):1573. doi: 10.3390/ijms21051573 (PMC7084851; doi:10.3390/ijms21051573)
Supplement: Supplementary file 1 [file ijms-21-01573-s001.zip]

Archive with 4 entries (3 files):
- Supplementary Material/
- Supplementary Material/S. Figure 1.docx
- Supplementary Material/S. Figure 2.docx
- Supplementary Material/S. Table 1.docx
